# Supplementary material for: Assessing the utility of virtual OSCE sessions as an educational tool: a national pilot study
Source: BMC Med Educ. 2022 Mar 15;22:178. doi: 10.1186/s12909-022-03248-3 (PMC8923093; doi:10.1186/s12909-022-03248-3)
Supplement: Supplementary file 1 — Additional file 1. [file 12909_2022_3248_MOESM1_ESM.xlsx]

## Sheet: Students - Feedback Form Data
Session	Sex	Which medical school do you go to? Please choose other if you are not currently enrolled at a medical school in the UK.	What stage of your medical training are you in currently?	Have you previously received in-person OSCE teaching?	If yes to the previous question, to what extent would you agree with the following statements in comparison to in-person teaching [Online OSCE teaching is as engaging]	If yes to the previous question, to what extent would you agree with the following statements in comparison to in-person teaching [Online OSCE teaching is as interactive]	If yes to the previous question, to what extent would you agree with the following statements in comparison to in-person teaching [Online OSCE teaching enables me to develop clinical skills]	If yes to the previous question, to what extent would you agree with the following statements in comparison to in-person teaching [Online OSCE teaching provides me with appropriate feedback of my performance]	Please rate (out of 5) your confidence in the following topics BEFORE the session: [Specialty: History Taking]	Please rate (out of 5) your confidence in the following topics BEFORE the session: [Specialty: Communication]	Please rate (out of 5) your confidence in the following topics BEFORE the session: [Specialty: Data Interpretation and Analysis]	Please rate (out of 5) your confidence in the following topics AFTER the session: [Specialty: History Taking]	Please rate (out of 5) your confidence in the following topics AFTER the session: [Specialty: Communication]	Please rate (out of 5) your confidence in the following topics AFTER the session: [Specialty: Data Interpretation and Analysis]	To what extent do you feel having online OSCE sessions is sufficient for preparing you for in-person OSCE examinations?	To what extent do you feel that the content in this session covers the curriculum for your medical school's clinical exam. [Cardiology History Taking]	To what extent do you feel that the content in this session covers the curriculum for your medical school's clinical exam. [Cardiology Communication Skills]	To what extent do you feel that the content in this session covers the curriculum for your medical school's clinical exam. [Cardiology Data Interpretation]	Do you feel online-based OSCE teaching would be useful for your learning after the pandemic?
Cardio	Female	University of Manchester Medical School	Pre-clinical years in medical school	No	Strongly Disagree	Strongly Disagree	Strongly Disagree	Strongly Disagree	2	2	2	3	3	3	4	3	3	3	Yes
Cardio	Male	University of Central Lancashire School of Medicine	Pre-clinical years in medical school	Yes	Disagree	Neutral	Strongly Disagree	Agree	2	1 - Not confident at all	3	3	3	4	3	3	3	4	Yes
Cardio	Female	University of Aberdeen School of Medicine and Dentistry	Pre-clinical years in medical school	Yes	Strongly Disagree	Strongly Disagree	Strongly Disagree	Strongly Disagree	2	2	2	5 - Very confident	5 - Very confident	5 - Very confident	2	2	2	2	Yes
Cardio	Female	University of Central Lancashire School of Medicine	Pre-clinical years in medical school	Yes	Neutral	Agree	Agree	Strongly Agree	4	2	3	4	3	4	4	4	2	5- Covers very well	Yes
Cardio	Female	Cardiff University School of Medicine	Clinical years in medical school	Yes	Agree	Agree	Strongly Agree	Strongly Agree	4	3	3	5 - Very confident	4	4	4	5- Covers very well	5- Covers very well	5- Covers very well	Yes
Cardio	Male	University of Buckingham Medical School	Pre-clinical years in medical school	No	Strongly Agree	Strongly Agree	Strongly Agree	Strongly Agree	4	2	2	4	4	4	4	4	4	4	Yes
Cardio	Male	King's College London GKT School of Medical Education	Intercalating (taking time out medicine to do a BSc, MSc, etc.)	Yes	Disagree	Agree	Agree	Agree	2	3	2	3	3	3	3	4	3	4	Yes
Cardio	Female	University of Central Lancashire School of Medicine	Pre-clinical years in medical school	Yes	Agree	Agree	Agree	Agree	1 - Not confident at all	1 - Not confident at all	1 - Not confident at all	4	4	4	5	5- Covers very well	5- Covers very well	5- Covers very well	Yes
Cardio	Female	University of Leicester Medical School	Clinical years in medical school	Yes	Neutral	Neutral	Disagree	Disagree	2	3	2	3	2	3	3	3	2	4	Yes
Cardio	Female	University of Buckingham Medical School	Pre-clinical years in medical school	No	Neutral	Neutral	Neutral	Neutral	1 - Not confident at all	1 - Not confident at all	1 - Not confident at all	2	3	2	5	3	3	3	Yes
Cardio	Female	University of Buckingham Medical School	Pre-clinical years in medical school	Yes	Disagree	Neutral	Disagree	Agree	4	3	3	4	4	4	2	5- Covers very well	5- Covers very well	5- Covers very well	Yes
Cardio	Female	University of Central Lancashire School of Medicine	Pre-clinical years in medical school	Yes	Strongly Agree	Strongly Agree	Strongly Agree	Strongly Agree	2	3	1 - Not confident at all	5 - Very confident	5 - Very confident	5 - Very confident	2	5- Covers very well	5- Covers very well	5- Covers very well	Yes
Cardio	Male	University of Central Lancashire School of Medicine	Clinical years in medical school	No	Agree	Agree	Agree	Agree	2	2	2	4	4	4	5	5- Covers very well	5- Covers very well	5- Covers very well	Yes
Cardio	Female	University of Leicester Medical School	Clinical years in medical school	Yes	Strongly Agree	Agree	Neutral	Strongly Agree	4	3	3	5 - Very confident	4	4	4	5- Covers very well	4	5- Covers very well	Yes
Cardio	Female	University of Leeds School of Medicine	Clinical years in medical school	No	Strongly Agree	Strongly Agree	Strongly Agree	Strongly Agree	4	3	3	5 - Very confident	4	4	3	5- Covers very well	5- Covers very well	5- Covers very well	Yes
Cardio	Female	Imperial College London Faculty of Medicine	Clinical years in medical school	No	Agree	Agree	Agree	Agree	2	2	2	4	4	3	3	4	4	4	Yes
Cardio	Female	University of Leeds School of Medicine	Clinical years in medical school	Yes	Agree	Agree	Agree	Agree	3	3	3	4	4	4	3	5- Covers very well	4	5- Covers very well	Yes
Cardio	Female	University of Leeds School of Medicine	Clinical years in medical school	Yes	Strongly Agree	Strongly Agree	Strongly Agree	Strongly Agree	3	2	2	5 - Very confident	5 - Very confident	4	5	5- Covers very well	5- Covers very well	4	Yes
Cardio	Male	University of Nottingham School of Medicine	Clinical years in medical school	Yes	Agree	Agree	Agree	Agree	1 - Not confident at all	1 - Not confident at all	1 - Not confident at all	4	3	3	3	3	3	3	Yes
Cardio	Female	University of Liverpool School of Medicine	Clinical years in medical school	Yes	Neutral	Neutral	Agree	Agree	4	3	3	4	3	3	4	4	4	4	Yes
Cardio	Female	Cardiff University School of Medicine	Clinical years in medical school	Yes	Neutral	Agree	Disagree	Agree	3	3	2	4	4	4	4	4	4	4	Yes
Cardio	Female	Imperial College London Faculty of Medicine	Pre-clinical years in medical school	No	Neutral	Agree	Agree	Neutral	3	2	2	4	3	3	5	5- Covers very well	3	5- Covers very well	Yes
Resp	Male	University of Aberdeen School of Medicine and Dentistry	Clinical years in medical school	Yes	Strongly Agree	Agree	Strongly Agree	Agree	4	4	4	4	4	5 - Very confident	3	4	4	4	Yes
Resp	Female	Keele University School of Medicine	Clinical years in medical school	Yes	Agree	Strongly Agree	Agree	Agree	3	3	3	4	4	4	4	5- Covers very well	5- Covers very well	5- Covers very well	Yes
Resp	Male	University of Dundee School of Medicine	Clinical years in medical school	No	Strongly Agree	Strongly Agree	Strongly Agree	Strongly Agree	3	3	3	5 - Very confident	5 - Very confident	4	3	5- Covers very well	5- Covers very well	5- Covers very well	Yes
Resp	Female	Newcastle University School of Medical Education	Clinical years in medical school	Yes	Agree	Agree	Agree	Agree	4	3	3	4	4	4	4	4	4	4	No
Resp	Female	University of Liverpool School of Medicine	Clinical years in medical school	No	Neutral	Neutral	Neutral	Neutral	3	3	3	4	4	4	4	4	4	4	Yes
Resp	Male	University of Manchester Medical School	Clinical years in medical school	No	Agree	Agree	Agree	Agree	2	2	2	4	4	4	4	4	4	4	Yes
Resp	Female	Queen's University Belfast School of Medicine	Pre-clinical years in medical school	No	Neutral	Neutral	Neutral	Agree	2	1 - Not confident at all	1 - Not confident at all	4	3	4	4	5- Covers very well	2	4	Yes
Resp	Female	University of Aberdeen School of Medicine and Dentistry	Pre-clinical years in medical school	Yes	Agree	Agree	Agree	Agree	4	4	4	4	4	4	5	4	4	4	Yes
Resp	Female	University of Nottingham School of Medicine	Pre-clinical years in medical school	No	Agree	Agree	Agree	Agree	4	3	3	5 - Very confident	4	4	3	4	3	4	Yes
Resp	Male	University of Nottingham School of Medicine	Clinical years in medical school	Yes	Agree	Agree	Agree	Agree	4	4	4	4	4	4	3	3	4	4	Yes
Resp	Female	University of Nottingham School of Medicine	Clinical years in medical school	Yes	Agree	Agree	Agree	Agree	3	3	3	4	4	4	3	4	4	2	Yes
Resp	Female	Cardiff University School of Medicine	Pre-clinical years in medical school	Yes	Agree	Agree	Agree	Agree	3	3	3	4	4	4	4	4	4	4	Yes
Resp	Female	University of Central Lancashire School of Medicine	Clinical years in medical school	Yes	Neutral	Neutral	Neutral	Neutral	2	1 - Not confident at all	1 - Not confident at all	3	3	3	5	5- Covers very well	5- Covers very well	5- Covers very well	Yes
Resp	Male	University of Nottingham School of Medicine	Pre-clinical years in medical school	Yes	Agree	Agree	Agree	Agree	2	2	2	2	3	3	4	3	3	3	Yes
Resp	Female	University of Leicester Medical School	Clinical years in medical school	Yes	Agree	Disagree	Agree	Agree	4	3	3	4	4	4	4	5- Covers very well	5- Covers very well	5- Covers very well	Yes
Resp	Female	King's College London GKT School of Medical Education	Pre-clinical years in medical school	No	Agree	Agree	Agree	Neutral	3	3	2	4	4	3	2	3	3	3	Yes
Resp	Female	University of Leicester Medical School	Clinical years in medical school	Yes	Agree	Agree	Neutral	Neutral	4	4	4	4	4	4	2	3	3	3	Yes
Resp	Male	University of Nottingham School of Medicine	Clinical years in medical school	Yes	Agree	Agree	Agree	Agree	3	3	3	4	4	4	4	4	4	4	Yes
Gastro	Female	Cardiff University School of Medicine	Clinical years in medical school	Yes	Agree	Agree	Agree	Agree	3	3	3	4	4	4	4	4	4	4	Yes
Gastro	Female	University of Aberdeen School of Medicine and Dentistry	Pre-clinical years in medical school	Yes	Strongly Agree	Strongly Agree	Strongly Agree	Strongly Agree	4	3	3	4	4	4	4	4	3	4	Yes
Gastro	Female	Aston University Medical School	Clinical years in medical school	No	Neutral	Agree	Neutral	Agree	4	4	4	4	4	4	3	4	4	4	Yes
Gastro	Female	University of Aberdeen School of Medicine and Dentistry	Pre-clinical years in medical school	Yes	Agree	Agree	Agree	Agree	4	3	3	4	4	4	4	4	3	4	Yes
Gastro	Male	University of Aberdeen School of Medicine and Dentistry	Clinical years in medical school	No	Strongly Agree	Strongly Agree	Strongly Agree	Strongly Agree	4	4	4	5 - Very confident	5 - Very confident	5 - Very confident	5	5- Covers very well	5- Covers very well	5- Covers very well	Yes
Gastro	Female	Imperial College London Faculty of Medicine	Clinical years in medical school	Yes	Neutral	Agree	Agree	Agree	3	2	2	3	4	4	4	4	4	4	Yes
Gastro	Female	University of Aberdeen School of Medicine and Dentistry	Pre-clinical years in medical school	Yes	Agree	Neutral	Agree	Agree	3	3	2	3	4	2	3	4	4	4	Yes
Gastro	Male	University of Manchester Medical School	Clinical years in medical school	No	Agree	Agree	Agree	Agree	3	3	3	4	4	4	4	4	4	4	Yes
Gastro	Female	University of Manchester Medical School	Clinical years in medical school	Yes	Strongly Agree	Strongly Agree	Strongly Agree	Strongly Agree	3	3	3	4	4	4	5	4	4	4	Yes
Gastro	Male	University of Nottingham School of Medicine	Clinical years in medical school	Yes	Agree	Agree	Agree	Agree	3	3	3	4	4	4	3	4	4	4	Yes
Gastro	Female	University of Aberdeen School of Medicine and Dentistry	Pre-clinical years in medical school	Yes	Agree	Agree	Disagree	Strongly Agree	4	2	2	5 - Very confident	5 - Very confident	3	4	5- Covers very well	5- Covers very well	5- Covers very well	Yes
Gastro	Male	University of Aberdeen School of Medicine and Dentistry	Pre-clinical years in medical school	Yes	Agree	Agree	Strongly Agree	Strongly Agree	3	2	2	4	4	4	4	5- Covers very well	4	5- Covers very well	Yes
Gastro	Female	Other	Pre-clinical years in medical school	No	Neutral	Neutral	Neutral	Neutral	1 - Not confident at all	1 - Not confident at all	1 - Not confident at all	3	3	5 - Very confident	5	5- Covers very well	5- Covers very well	5- Covers very well	Yes
Gastro	Female	University of Aberdeen School of Medicine and Dentistry	Pre-clinical years in medical school	Yes	Strongly Agree	Strongly Agree	Strongly Agree	Strongly Agree	3	1 - Not confident at all	2	4	2	3	4	5- Covers very well	2	4	Yes
Gastro	Female	University of Central Lancashire School of Medicine	Clinical years in medical school	Yes	Neutral	Neutral	Neutral	Neutral	3	3	3	4	4	4	5	5- Covers very well	5- Covers very well	5- Covers very well	Yes
Gastro	Female	University of Aberdeen School of Medicine and Dentistry	Pre-clinical years in medical school	Yes	Agree	Agree	Agree	Strongly Agree	2	1 - Not confident at all	1 - Not confident at all	4	3	5 - Very confident	3	5- Covers very well	4	4	Yes
Gastro	Male	University of Aberdeen School of Medicine and Dentistry	Clinical years in medical school	Yes	Agree	Agree	Agree	Agree	4	4	1 - Not confident at all	4	4	4	4	4	4	4	Yes
Gastro	Female	University of Liverpool School of Medicine	Clinical years in medical school	Yes	Agree	Agree	Agree	Agree	4	4	4	4	4	4	3	5- Covers very well	5- Covers very well	4	Yes
Neuro	Female	Other	Pre-clinical years in medical school	No	Neutral	Neutral	Neutral	Neutral	2	2	2	3	3	4	3	4	4	4	Yes
Neuro	Female	Aston University Medical School	Clinical years in medical school	Yes	Strongly Agree	Strongly Agree	Strongly Agree	Strongly Agree	1 - Not confident at all	1 - Not confident at all	1 - Not confident at all	5 - Very confident	5 - Very confident	5 - Very confident	5	5- Covers very well	5- Covers very well	5- Covers very well	Yes
Neuro	Female	University of Manchester Medical School	Clinical years in medical school	Yes	Strongly Agree	Strongly Agree	Strongly Agree	Strongly Agree	2	2	2	4	4	4	4	4	4	4	Yes
Neuro	Female	University of Leeds School of Medicine	Clinical years in medical school	Yes	Strongly Agree	Strongly Agree	Strongly Agree	Strongly Agree	3	2	3	5 - Very confident	4	5 - Very confident	4	5- Covers very well	5- Covers very well	5- Covers very well	Yes
Neuro	Female	University of Central Lancashire School of Medicine	Clinical years in medical school	Yes	Agree	Agree	Agree	Agree	3	3	3	4	4	4	5	5- Covers very well	5- Covers very well	5- Covers very well	Yes
Neuro	Female	Other	Pre-clinical years in medical school	No	Strongly Agree	Strongly Agree	Strongly Agree	Strongly Agree	2	3	1 - Not confident at all	4	5 - Very confident	4	4	5- Covers very well	5- Covers very well	5- Covers very well	Yes
Neuro	Female	University of Bristol Medical School	Clinical years in medical school	Yes	Agree	Neutral	Agree	Neutral	3	3	2	4	4	3	3	4	4	4	Yes
Neuro	Male	University of Birmingham College of Medical and Dental Sciences	Clinical years in medical school	Yes	Strongly Agree	Strongly Agree	Strongly Agree	Strongly Agree	5 - Very confident	5 - Very confident	5 - Very confident	5 - Very confident	5 - Very confident	5 - Very confident	5	5- Covers very well	5- Covers very well	5- Covers very well	Yes
Neuro	Female	Cardiff University School of Medicine	Clinical years in medical school	Yes	Agree	Agree	Agree	Agree	2	2	2	3	3	4	4	4	4	4	Yes
Neuro	Female	University of Bristol Medical School	Clinical years in medical school	Yes	Agree	Agree	Strongly Agree	Agree	3	3	3	4	4	4	4	3	4	4	Yes
Neuro	Male	University of Nottingham School of Medicine	Clinical years in medical school	Yes	Agree	Agree	Agree	Agree	2	3	3	4	4	4	4	4	4	4	Yes
Neuro	Female	University of Leicester Medical School	Clinical years in medical school	No	Strongly Agree	Strongly Agree	Strongly Agree	Strongly Agree	3	2	3	5 - Very confident	4	5 - Very confident	5	3	3	3	Yes
Neuro	Male	Other	Clinical years in medical school	No	Strongly Agree	Strongly Agree	Strongly Agree	Strongly Agree	1 - Not confident at all	1 - Not confident at all	3	4	4	5 - Very confident	5	5- Covers very well	5- Covers very well	5- Covers very well	Yes
Neuro	Female	University of Liverpool School of Medicine	Clinical years in medical school	Yes	Strongly Agree	Strongly Agree	Agree	Strongly Agree	3	2	3	4	4	4	3	4	4	4	Yes
Neuro	Female	Other	Clinical years in medical school	No	Neutral	Neutral	Neutral	Neutral	4	3	3	4	5 - Very confident	5 - Very confident	5	5- Covers very well	5- Covers very well	4	Yes
Neuro	Female	University College London Medical School	Clinical years in medical school	Yes	Strongly Agree	Agree	Agree	Agree	3	4	3	4	4	4	3	4	4	4	Yes
Neuro	Male	Imperial College London Faculty of Medicine	Clinical years in medical school	Yes	Agree	Agree	Agree	Strongly Agree	3	3	4	5 - Very confident	4	5 - Very confident	4	5- Covers very well	5- Covers very well	5- Covers very well	Yes
Endo	Female	Other	Pre-clinical years in medical school	No	Strongly Agree	Strongly Agree	Strongly Agree	Strongly Agree	3	3	3	4	4	4	4	4	4	4	Yes
Endo	Male	University of Dundee School of Medicine	Clinical years in medical school	Yes	Agree	Strongly Agree	Strongly Agree	Agree	5 - Very confident	4	4	5 - Very confident	5 - Very confident	5 - Very confident	5	5 - Covers very well	5 - Covers very well	5 - Covers very well	Yes
Endo	Female	University of Leeds School of Medicine	Clinical years in medical school	No	Strongly Agree	Strongly Agree	Strongly Agree	Strongly Agree	3	2	4	4	4	5 - Very confident	4	5 - Covers very well	5 - Covers very well	5 - Covers very well	Yes
Endo	Female	University of Central Lancashire School of Medicine	Clinical years in medical school	Yes	Strongly Agree	Strongly Agree	Strongly Agree	Strongly Agree	2	2	2	4	4	4	5	5 - Covers very well	5 - Covers very well	5 - Covers very well	Yes
Endo	Female	University of Leicester Medical School	Clinical years in medical school	Yes	Strongly Agree	Strongly Agree	Strongly Agree	Strongly Agree	3	3	3	4	4	4	5	5 - Covers very well	5 - Covers very well	5 - Covers very well	Yes
Endo	Female	Aston University Medical School	Clinical years in medical school	No	Strongly Agree	Strongly Agree	Strongly Agree	Strongly Agree	2	2	2	5 - Very confident	5 - Very confident	5 - Very confident	5	5 - Covers very well	5 - Covers very well	5 - Covers very well	Yes
Endo	Female	University of Leicester Medical School	Clinical years in medical school	Yes	Agree	Agree	Disagree	Strongly Agree	2	2	2	4	4	4	4	4	3	4	No
Endo	Female	Other	Clinical years in medical school	Yes	Agree	Agree	Agree	Neutral	3	3	3	4	4	4	4	4	4	4	Yes
Endo	Female	University of Manchester Medical School	Clinical years in medical school	Yes	Strongly Agree	Strongly Agree	Strongly Agree	Strongly Agree	3	3	2	4	4	3	5	4	3	4	Yes
Endo	Female	Other	Pre-clinical years in medical school	No	Strongly Agree	Strongly Agree	Strongly Agree	Strongly Agree	2	2	2	3	3	3	5	5 - Covers very well	5 - Covers very well	5 - Covers very well	Yes

## Sheet: Examiners - Feedback Form Data
Sex	Which medical school do you go to? Please choose other if you are not currently enrolled at a medical school in the UK.	What stage of your medical training are you in currently?	Do you have any prior formal experience in delivering the following:	How many FORMATIVE OSCE examinations have you sat at medical school?	How many SUMMATIVE OSCE examinations have you sat at medical school?	Have you ever attended IN-PERSON OSCE teaching sessions throughout your time in medical school?	Have you ever attended VIRTUAL OSCE teaching sessions throughout your time in medical school?	To what extent would you agree with the following statements in comparison to in-person teaching [Online OSCE teaching is as engaging]	To what extent would you agree with the following statements in comparison to in-person teaching [Online OSCE teaching is as interactive]	Do you feel online-based OSCE teaching would be useful for learning after the pandemic?
Male	King's College London GKT School of Medical Education	Clinical years in medical school	In-person OSCE Teaching	2	2	Yes	No	Agree	Agree	Yes
Female	University College London Medical School	Clinical years in medical school	In-person OSCE Teaching, Online teaching of medical-related content	3	0	Yes	Yes	Agree	Agree	Yes
Male	King's College London GKT School of Medical Education	Clinical years in medical school	In-person OSCE Teaching	2	2	Yes	No	Agree	Neutral	Yes
Female	University of Liverpool School of Medicine	Intercalating (taking time out medicine to do a BSc, MSc, etc.)	Teaching other medical students either virtually or face-to-face, Online teaching of medical-related content	3	2	Yes	No	Agree	Neutral	Yes
Female	Newcastle University School of Medical Education	Clinical years in medical school	In-person OSCE Teaching, Teaching other medical students either virtually or face-to-face, Online teaching of medical-related content	2	3	Yes	No	Agree	Agree	Yes
Female	King's College London GKT School of Medical Education	Clinical years in medical school	In-person OSCE Teaching, Teaching other medical students either virtually or face-to-face, Online teaching of medical-related content	2	1	Yes	No	Agree	Agree	Yes
Female	University College London Medical School	Clinical years in medical school	Teaching other medical students either virtually or face-to-face, Online teaching of medical-related content	2	0	Yes	No	Agree	Agree	Yes
Female	Cardiff University School of Medicine	Clinical years in medical school	In-person OSCE Teaching, Teaching other medical students either virtually or face-to-face	2	1	Yes	Yes	Agree	Disagree	Yes
Female	University of Liverpool School of Medicine	Intercalating (taking time out medicine to do a BSc, MSc, etc.)	Teaching other medical students either virtually or face-to-face, Online teaching of medical-related content	3	2	Yes	No	Agree	Neutral	Yes
Female	University College London Medical School	Clinical years in medical school	Teaching other medical students either virtually or face-to-face, Online teaching of medical-related content	1	1	No	Yes	Agree	Neutral	Yes
Female	University College London Medical School	Clinical years in medical school	Teaching other medical students either virtually or face-to-face, Online teaching of medical-related content	1	0	Yes	Yes	Agree	Neutral	Yes
Female	Imperial College London Faculty of Medicine	Clinical years in medical school	In-person OSCE Teaching, Teaching other medical students either virtually or face-to-face, Online teaching of medical-related content	1	1	Yes	No	Disagree	Disagree	No
Male	King's College London GKT School of Medical Education	Intercalating (taking time out medicine to do a BSc, MSc, etc.)	Teaching other medical students either virtually or face-to-face, Online teaching of medical-related content	1	1	Yes	Yes	Disagree	Disagree	Yes
Female	Aston University Medical School	Clinical years in medical school	Teaching other medical students either virtually or face-to-face	3	1	Yes	Yes	Neutral	Disagree	No
Male	Cardiff University School of Medicine	Clinical years in medical school	Teaching other medical students either virtually or face-to-face, Online teaching of medical-related content	2	0	Yes	Yes	Neutral	Agree	Yes
Male	Cardiff University School of Medicine	Clinical years in medical school	Teaching other medical students either virtually or face-to-face, Online teaching of medical-related content	3	1	Yes	Yes	Strongly Agree	Agree	Yes
Female	University College London Medical School	Clinical years in medical school	Teaching other medical students either virtually or face-to-face, Online teaching of medical-related content	2	0	Yes	No	Agree	Agree	Yes
Female	Cardiff University School of Medicine	Clinical years in medical school	In-person OSCE Teaching, Teaching other medical students either virtually or face-to-face	2	1	Yes	Yes	Agree	Disagree	Yes
Female	Cardiff University School of Medicine	Clinical years in medical school	In-person OSCE Teaching	2	1	Yes	Yes	Strongly Agree	Strongly Agree	Yes
